# Supplementary material for: Using Hybrid MnO2-Au Nanoflowers to Accelerate ROS Scavenging and Wound Healing in Diabetes
Source: Pharmaceutics. 2024 Sep 25;16(10):1244. doi: 10.3390/pharmaceutics16101244 (PMC11509962; doi:10.3390/pharmaceutics16101244)
Supplement: Supplementary file 1 [file pharmaceutics-16-01244-s001.zip]

Archive with 1 entries (1 files):
- pharmaceutics-3184306-supplementary.pdf
